# Supplementary material for: Knowledge, Attitudes, and Practices on COVID-19 Vaccination among General Adult Population in Malawi: A Countrywide Cross-Sectional Survey
Source: Vaccines (Basel). 2024 Feb 20;12(3):221. doi: 10.3390/vaccines12030221 (PMC10975966; doi:10.3390/vaccines12030221)
Supplement: Supplementary file 1 [file vaccines-12-00221-s001.zip]

Archive with 1 entries (1 files):
- vaccines-2831142-supplementary.pdf
